# Supplementary material for: Enhancer polymorphisms at the IKZF1 susceptibility locus for acute lymphoblastic leukemia impact B-cell proliferation and differentiation in both Down syndrome and non-Down syndrome genetic backgrounds
Source: PLoS One. 2021 Jan 7;16(1):e0244863. doi: 10.1371/journal.pone.0244863 (PMC7790404; doi:10.1371/journal.pone.0244863)
Supplement: S1 Table — (XLSX) [file pone.0244863.s003.xlsx]

## Sheet: S1 Table
S1 Table. Oligonucleitide sequences for gRNA cloning.
Name	Sequence (5' - 3')
Human gRNA oligonucleotides
rs62445866 gRNA1 oligo 1	CACCGGTTGTGCTGAACTGCTGCGC
rs62445866 gRNA1 oligo 2	AAACGCGCAGCAGTTCAGCACAACC
rs62445866 gRNA2 oligo 1	CACCGCCTCCCATCTACAACAGTGC
rs62445866 gRNA2 oligo 2	AAACGCACTGTTGTAGATGGGAGGC
rs6964969 gRNA1 oligo 1	CACCGTCAGCATCCTAGGCTCCCAC
rs6964969 gRNA1 oligo 2	AAACGTGGGAGCCTAGGATGCTGAC
rs6964969 gRNA2 oligo 1	CACCGCTCATGGCAACTCAAAACTA
rs6964969 gRNA2 oligo 2	AAACTAGTTTTGAGTTGCCATGAGC
rs6944602 gRNA1 oligo 1	CACCGAGAACGAGTGTAATGCCCGC
rs6944602 gRNA1 oligo 2	AAACGCGGGCATTACACTCGTTCTC
rs6944602 gRNA2 oligo 1	CACCGATTGCTACCTGTGGCCAGGT
rs6944602 gRNA2 oligo 2	AAACACCTGGCCACAGGTAGCAATC
rs10264390 gRNA1 oligo 1	CACCGAGCCACATTGCATGCTCTGT
rs10264390 gRNA1 oligo 2	AAACACAGAGCATGCAATGTGGCTC
rs10264390 gRNA2 oligo 1	CACCGCTGGAGAGCTGGTCTCTGAA
rs10264390 gRNA2 oligo 2	AAACTTCAGAGACCAGCTCTCCAGC
rs17133807 gRNA1 oligo 1	CACCGAACTCGGTGAATCGGAACTA
rs17133807 gRNA1 oligo 2	AAACTAGTTCCGATTCACCGAGTTC
rs17133807 gRNA2 oligo 1	CACCGCATGGGTCCCCGGGCACAAC
rs17133807 gRNA2 oligo 2	AAACGTTGTGCCCGGGGACCCATGC
Mouse gRNA oligionucleotides
5prEnh_1 gRNA oligo 1	CACCGGCTTACTGTAAATGGAGTAC
5prEnh_1 gRNA oligo 2	AAACGTACTCCATTTACAGTAAGCC
5prEnh_2 gRNA oligo 1	CACCGGGTCAAGTGCTTACTGTAAA
5prEnh_2 gRNA oligo 2	AAACTTTACAGTAAGCACTTGACCC
3prEnh_1 gRNA oligo 1	CACCGGAAGTGAACTACATGGATCT
3prEnh_1 gRNA oligo 2	AAACAGATCCATGTAGTTCACTTCC
3prEnh_2 gRNA oligo 1	CACCGGTCCCCTGAAGTGAACTACA
3prEnh_2 gRNA oligo 2	AAACTGTAGTTCACTTCAGGGGACC
Mouse NT-gRNA oligonucleotides
NT-sgRNA_1 oligo 1	CACCGAAAAAGTCCGCGATTACGTC
NT-sgRNA_1 oligo 2	AAACGACGTAATCGCGGACTTTTTC
NT-sgRNA_2 oligo 1	CACCGAATTCTGAGATTCCGCGGCT
NT-sgRNA_2 oligo 2	AAACAGCCGCGGAATCTCAGAATTC
