# Supplementary material for: Enhancer polymorphisms at the IKZF1 susceptibility locus for acute lymphoblastic leukemia impact B-cell proliferation and differentiation in both Down syndrome and non-Down syndrome genetic backgrounds
Source: PLoS One. 2021 Jan 7;16(1):e0244863. doi: 10.1371/journal.pone.0244863 (PMC7790404; doi:10.1371/journal.pone.0244863)
Supplement: S2 Table — (XLSX) [file pone.0244863.s004.xlsx]

## Sheet: S2 Table
S2 Table. Primer sequences.
Name	Sequence (5' - 3')
pCLIP sequencing primer
pCLIP-seq	ACTATCATATGCTTACCGTAAC
Human SNP target primers
rs62445866 CRISPR fwd	GCAACGAATACTCTGTCTGC
rs62445866 CRISPR rev	TGTTGGAGTTGTAAGGCCAT
rs6964969 CRISPR fwd	AAATCAGGACTGGGGACTGG
rs6964969 CRISPR rev	GACCTCCAGCTCCAGAATGT
rs6944602 CRISPR fwd	TTACAGCCTTGCCTCTCTTC
rs6944602 CRISPR rev	GGTAAACAGGCTGAGATCCA
rs10264390 CRISPR fwd	CTCAACCAAACTCACCCACA
rs10264390 CRISPR rev	TGATGCTGTGAGCCTTGATC
rs17133807 CRISPR fwd	TCTGGGATCTGGGCTTCTCA
rs17133807 CRISPR rev	CTGAAACTGCACACCCTCCT
Mouse enhancer amplicon primers
Ikzf1-Enh-Fwd	GAGGGCTACTTATTGCAGGATG
Ikzf1-Enh-Rev	AGTGGTGGGTTGAAGAGAGAAA
