# Supplementary material for: Enhancer polymorphisms at the IKZF1 susceptibility locus for acute lymphoblastic leukemia impact B-cell proliferation and differentiation in both Down syndrome and non-Down syndrome genetic backgrounds
Source: PLoS One. 2021 Jan 7;16(1):e0244863. doi: 10.1371/journal.pone.0244863 (PMC7790404; doi:10.1371/journal.pone.0244863)
Supplement: S3 Table — (XLSX) [file pone.0244863.s005.xlsx]

## Sheet: S3 Table
S3 Table. Candidate SNPs for functional analysis.
SNP	Position	LD 1	Alleles		Functional annotation ²
	(hg19)	(r²)	Reference	Alternate	Chromatin state 3	DNaseI HS	H3K4me1	H3K27ac	H3K4me3	Proteins bound 4	dbSNP functional annotation
rs62445866	50472323	1	G	A	6_Weak_Enhancer					CTCF	3'-UTR
rs6964969	50473250	1	A	G	4_Strong_Enhancer					RELA, IKZF1, IKZF2, EED, MEF2A, POLR2A	Intergenic
rs6944602	50473750	0.6	G	A	7_Weak_Enhancer					RUNX3, ETS1, POLR2A, ATF2, BATF	Intergenic
rs10264390	50475320	1	T	C	7_Weak_Enhancer					EBF1	Intergenic
rs17133807	50477686	0.97	G	A	4_Strong_Enhancer					DPF2, POLR2A, IKZF1, NR2F1, MTA3, IKZF2, ATF7, NBN, EP300, CREM, EBF1, TAF1, RELB, OCT2, NFIC, TCF12, PML, POU2F2, BCL11A, RELA, IRF4, SPI1, NFATC1	Intergenic
1LD value between rs58923657 and the listed SNP from 1000 Genomes European populations.
2From ENCODE project data for GM12878; DNaseI hypersensitivity (HS; black), H3K4me1, H3K27ac, and H3K4me3 peaks are marked by filled in boxes. Enhancer (orange) and promoter (red) histone modifications are indicated.
3Chromatin states were derived from the 15-state HMM (PMID: 22373907)
4Proteins reported to bind in GM12878 and other ENCODE LCLs.
